# Supplementary material for: Optimization of low-carbon multi-temperature joint distribution for fresh agricultural products under 3D loading constraints
Source: PLoS One. 2026 Jul 13;21(7):e0353789. doi: 10.1371/journal.pone.0353789 (PMC13362099; doi:10.1371/journal.pone.0353789)
Supplement: S1 File — (XLSX) [file pone.0353789.s001.xlsx]

## Sheet: Sheet1
length，width，height，type
60,40,34,2	60,40,34,2	60,40,34,2	60,40,20,2	60,40,34,3	60,40,30,3	60,40,20,3	72,49,38,1	72,49,38,1	69,48,36,1	69,48,36,1	69,48,36,1	69,48,36,1	69,48,36,1	69,48,36,1	69,48,36,1	69,48,36,1	61,43,29,1	61,43,29,1	61,43,29,1	61,43,29,1	61,43,29,1	61,43,29,1	61,43,29,1	61,43,29,1
60,40,34,2	60,40,34,2	60,40,20,2	60,40,20,2	60,40,30,3	60,40,20,3	53,41,18,1	69,48,36,1	69,48,36,1	69,48,36,1	69,48,36,1	61,43,29,1	61,43,29,1	61,43,29,1	61,43,29,1	61,43,29,1	61,43,29,1
60,40,34,2	60,40,34,2	60,40,34,2	60,40,20,2	60,40,20,2	60,40,34,3	60,40,30,3	60,40,20,3	72,49,38,1	69,48,36,1	69,48,36,1	69,48,36,1	69,48,36,1	69,48,36,1	69,48,36,1	69,48,36,1	61,43,29,1	61,43,29,1	61,43,29,1	61,43,29,1	61,43,29,1	61,43,29,1	53,41,18,1
53,41,18,1	60,40,34,2	60,40,34,2	60,40,34,2	60,40,20,2	60,40,30,3	60,40,20,3	72,49,38,1	69,48,36,1	69,48,36,1	69,48,36,1	69,48,36,1	61,43,29,1	61,43,29,1	61,43,29,1	61,43,29,1	61,43,29,1	61,43,29,1
69,48,36,1	69,48,36,1	69,48,36,1	61,43,29,1	61,43,29,1	61,43,29,1	61,43,29,1	61,43,29,1	60,40,34,2	60,40,34,2	60,40,20,2	60,40,20,2	60,40,34,3	60,40,30,3	60,40,20,3
72,49,38,1	69,48,36,1	69,48,36,1	69,48,36,1	69,48,36,1	61,43,29,1	61,43,29,1	61,43,29,1	61,43,29,1	61,43,29,1	61,43,29,1	53,41,18,1	60,40,34,2	60,40,34,2	60,40,20,2	60,40,20,2	60,40,30,3	60,40,20,3
72,49,38,1	72,49,38,1	69,48,36,1	69,48,36,1	69,48,36,1	69,48,36,1	69,48,36,1	69,48,36,1	69,48,36,1	66,47,33,1	61,43,29,1	61,43,29,1	61,43,29,1	61,43,29,1	61,43,29,1	61,43,29,1	53,41,18,1	60,40,34,2	60,40,34,2	60,40,34,2	60,40,20,2	60,40,20,2	60,40,34,3	60,40,30,3	60,40,20,3
72,49,38,1	69,48,36,1	69,48,36,1	69,48,36,1	69,48,36,1	61,43,29,1	61,43,29,1	61,43,29,1	61,43,29,1	53,41,18,1	60,40,34,2	60,40,34,2	60,40,20,2	60,40,30,3	60,40,20,3
72,49,38,1	69,48,36,1	69,48,36,1	69,48,36,1	69,48,36,1	69,48,36,1	61,43,29,1	61,43,29,1	61,43,29,1	61,43,29,1	61,43,29,1	61,43,29,1	53,41,18,1	60,40,34,2	60,40,34,2	60,40,34,2	60,40,20,2	60,40,20,2	60,40,34,3	60,40,30,3	60,40,20,3
72,49,38,1	72,49,38,1	69,48,36,1	69,48,36,1	69,48,36,1	69,48,36,1	61,43,29,1	61,43,29,1	61,43,29,1	61,43,29,1	61,43,29,1	61,43,29,1	61,43,29,1	53,41,18,1	60,40,34,2	60,40,34,2	60,40,20,2	60,40,20,2	60,40,30,3	60,40,20,3
